# Supplementary material for: Insights into the tripartite relationship between cervical cancer, human papillomavirus, and the vaginal microbiome: a mega-analysis
Source: Hum Genomics. 2025 Aug 12;19:89. doi: 10.1186/s40246-025-00795-w (PMC12341356; doi:10.1186/s40246-025-00795-w)
Supplement: Supplementary file 2 — Additional file 2. Association analysis results. Pathway enrichment results out of MicrobiomeAnalyst. [file 40246_2025_795_MOESM2_ESM.csv]

Pathway	Size	Hits	Statistic Q	Expected Q	Pval	Holm p	FDR
Lysine biosynthesis	25	25	8.376388819	0.492610837	9.86E-11	1.07E-08	1.07E-08
Citrate cycle (TCA cycle)	14	14	6.500161512	0.492610837	9.14E-10	9.78E-08	3.80E-08
Methane metabolism	41	41	4.736728531	0.492610837	1.16E-09	1.23E-07	3.80E-08
Pentose and glucuronate interconversions	30	30	6.327894562	0.492610837	1.41E-09	1.48E-07	3.80E-08
C5-Branched dibasic acid metabolism	9	9	6.202354326	0.492610837	5.85E-09	6.08E-07	1.24E-07
Fructose and mannose metabolism	34	34	6.22392847	0.492610837	6.92E-09	7.12E-07	1.24E-07
Glycolysis / Gluconeogenesis	27	27	6.275598292	0.492610837	1.83E-08	1.87E-06	2.66E-07
Porphyrin metabolism	40	40	5.972358484	0.492610837	2.24E-08	2.27E-06	2.66E-07
Pyruvate metabolism	35	35	4.893999402	0.492610837	2.33E-08	2.33E-06	2.66E-07
Nitrotoluene degradation	4	4	7.436438348	0.492610837	2.46E-08	2.44E-06	2.66E-07
Starch and sucrose metabolism	35	35	5.468314051	0.492610837	3.04E-08	2.98E-06	2.99E-07
Nitrogen metabolism	14	14	4.635811715	0.492610837	3.41E-08	3.30E-06	3.07E-07
Arginine biosynthesis	22	22	5.643007869	0.492610837	3.89E-08	3.73E-06	3.23E-07
Amino sugar and nucleotide sugar metabolism	53	53	6.268376086	0.492610837	4.51E-08	4.29E-06	3.48E-07
Thiamine metabolism	17	17	6.409332377	0.492610837	1.01E-07	9.49E-06	7.27E-07
Carbon fixation pathways in prokaryotes	28	28	4.378906259	0.492610837	2.01E-07	1.87E-05	1.36E-06
Butanoate metabolism	27	27	4.546064757	0.492610837	3.17E-07	2.92E-05	2.02E-06
Terpenoid backbone biosynthesis	16	16	4.432007956	0.492610837	4.10E-07	3.73E-05	2.46E-06
Galactose metabolism	24	24	5.536226621	0.492610837	5.75E-07	5.18E-05	3.27E-06
Sulfur metabolism	15	15	3.863875003	0.492610837	1.07E-06	9.49E-05	5.76E-06
Purine metabolism	54	54	5.354047489	0.492610837	1.21E-06	0.000106729	6.24E-06
Lysine degradation	15	15	4.366112052	0.492610837	1.50E-06	0.000130131	7.34E-06
Propanoate metabolism	32	32	3.770222505	0.492610837	1.59E-06	0.000137051	7.48E-06
Glycosaminoglycan degradation	5	5	5.337167254	0.492610837	2.15E-06	0.000182416	9.66E-06
Taurine and hypotaurine metabolism	7	7	4.292515312	0.492610837	2.46E-06	0.000206484	1.05E-05
Monobactam biosynthesis	6	6	6.048397907	0.492610837	2.52E-06	0.000208821	1.05E-05
Glyoxylate and dicarboxylate metabolism	41	41	3.541993761	0.492610837	2.69E-06	0.000220714	1.08E-05
Lipoic acid metabolism	8	8	4.583189262	0.492610837	2.88E-06	0.000233407	1.11E-05
Pentose phosphate pathway	30	30	3.78092755	0.492610837	3.02E-06	0.000241767	1.13E-05
Cysteine and methionine metabolism	43	43	3.990004712	0.492610837	3.78E-06	0.00029896	1.32E-05
Glycosphingolipid biosynthesis - globo and isoglobo series	2	2	6.398307504	0.492610837	3.79E-06	0.00029896	1.32E-05
Riboflavin metabolism	12	12	4.425090972	0.492610837	4.27E-06	0.00032849	1.44E-05
D-Amino acid metabolism	17	17	4.195695846	0.492610837	5.53E-06	0.000420052	1.81E-05
Alanine, aspartate and glutamate metabolism	24	24	5.184165353	0.492610837	7.36E-06	0.000551735	2.34E-05
Glycerolipid metabolism	16	16	3.781760085	0.492610837	8.07E-06	0.000597415	2.49E-05
Ascorbate and aldarate metabolism	17	17	3.329931651	0.492610837	1.06E-05	0.000777339	3.19E-05
Drug metabolism - other enzymes	14	14	4.034953143	0.492610837	1.42E-05	0.001020683	4.14E-05
Prodigiosin biosynthesis	2	2	5.454105619	0.492610837	2.05E-05	0.001458562	5.74E-05
Carbon fixation in photosynthetic organisms	14	14	3.66988905	0.492610837	2.07E-05	0.001458562	5.74E-05
Pyrimidine metabolism	33	33	4.040865936	0.492610837	3.96E-05	0.002731131	0.00010687
Tropane, piperidine and pyridine alkaloid biosynthesis	5	5	4.76441765	0.492610837	5.06E-05	0.003442328	0.000133347
beta-Alanine metabolism	15	15	2.886463689	0.492610837	5.23E-05	0.003505725	0.000134548
Arginine and proline metabolism	36	36	2.668924147	0.492610837	6.57E-05	0.004334272	0.000164941
Chloroalkane and chloroalkene degradation	7	7	3.532035329	0.492610837	7.39E-05	0.00480373	0.000180902
Other glycan degradation	3	3	6.223567856	0.492610837	7.54E-05	0.004824049	0.000180902
Selenocompound metabolism	9	9	3.298868804	0.492610837	7.71E-05	0.00485662	0.000180992
Teichoic acid biosynthesis	2	2	6.971473521	0.492610837	9.57E-05	0.005931078	0.00021982
Histidine metabolism	16	16	2.96780122	0.492610837	0.000106113	0.006472908	0.000238755
Pantothenate and CoA biosynthesis	17	17	3.900567731	0.492610837	0.000112175	0.006730503	0.000247243
Glycine, serine and threonine metabolism	37	37	3.054581709	0.492610837	0.000116227	0.006857389	0.00025105
Streptomycin biosynthesis	9	9	5.034211857	0.492610837	0.000120202	0.006971732	0.000254546
Fatty acid degradation	8	8	3.584992062	0.492610837	0.000126589	0.007215593	0.000260193
Cyanoamino acid metabolism	5	5	4.148961709	0.492610837	0.000127688	0.007215593	0.000260193
Sphingolipid metabolism	5	5	4.551518885	0.492610837	0.000142074	0.007814068	0.000284148
Carbapenem biosynthesis	2	2	6.531234981	0.492610837	0.00022249	0.012014463	0.000433398
Biosynthesis of various plant secondary metabolites	3	3	4.638392992	0.492610837	0.000224725	0.012014463	0.000433398
Fatty acid biosynthesis	10	10	3.104352854	0.492610837	0.000230965	0.012014463	0.000437618
O-Antigen nucleotide sugar biosynthesis	27	27	3.152856935	0.492610837	0.000236147	0.012043482	0.000439721
Vitamin B6 metabolism	8	8	3.546874627	0.492610837	0.000268869	0.01344344	0.000492167
Phenylalanine, tyrosine and tryptophan biosynthesis	19	19	3.377026436	0.492610837	0.000278544	0.01364868	0.00050138
Benzoate degradation	34	34	2.799348969	0.492610837	0.00036243	0.017396631	0.000641679
Acarbose and validamycin biosynthesis	2	2	6.031489137	0.492610837	0.000388887	0.018277679	0.000677416
Polyketide sugar unit biosynthesis	4	4	5.908127611	0.492610837	0.000436222	0.020066204	0.000747809
One carbon pool by folate	12	12	2.938652608	0.492610837	0.000687884	0.030954763	0.001160804
alpha-Linolenic acid metabolism	2	2	3.648251409	0.492610837	0.000735765	0.032373664	0.001222502
Peptidoglycan biosynthesis	18	18	3.119017154	0.492610837	0.000896038	0.038529636	0.001466244
Folate biosynthesis	17	17	2.825971969	0.492610837	0.001090767	0.0458122	0.001758251
Aminobenzoate degradation	11	11	2.427301182	0.492610837	0.001171984	0.048051331	0.001861386
Biosynthesis of unsaturated fatty acids	2	2	3.520196484	0.492610837	0.001355884	0.054235375	0.002122254
Biotin metabolism	12	12	2.675346526	0.492610837	0.001486	0.057953988	0.002292685
Naphthalene degradation	2	2	4.027551335	0.492610837	0.001759949	0.066878051	0.002677105
Valine, leucine and isoleucine biosynthesis	9	9	4.046350415	0.492610837	0.001843496	0.068209338	0.002765243
Biosynthesis of various antibiotics	2	2	3.384772371	0.492610837	0.00211969	0.076308833	0.003135979
Valine, leucine and isoleucine degradation	18	18	2.312919175	0.492610837	0.002177714	0.076308833	0.003178285
Tyrosine metabolism	18	18	2.222705379	0.492610837	0.002391461	0.081309684	0.003434293
Ubiquinone and other terpenoid-quinone biosynthesis	16	16	2.178343995	0.492610837	0.002416725	0.081309684	0.003434293
Isoquinoline alkaloid biosynthesis	4	4	2.45452369	0.492610837	0.002896376	0.092684048	0.00406245
Linoleic acid metabolism	2	2	3.349621875	0.492610837	0.003145229	0.097502087	0.004354932
Glucosinolate biosynthesis	2	2	3.889996355	0.492610837	0.003241116	0.097502087	0.004430893
Polycyclic aromatic hydrocarbon degradation	4	4	2.936629233	0.492610837	0.00337755	0.097948941	0.004516334
Phenylalanine metabolism	21	21	2.115381825	0.492610837	0.00338725	0.097948941	0.004516334
Phosphonate and phosphinate metabolism	7	7	2.659309349	0.492610837	0.003808887	0.102839959	0.005016583
Inositol phosphate metabolism	13	13	1.878216101	0.492610837	0.003894575	0.102839959	0.00506764
Toluene degradation	8	8	2.363635315	0.492610837	0.004881482	0.122037055	0.006276191
Nicotinate and nicotinamide metabolism	16	16	1.867979304	0.492610837	0.006827009	0.163848227	0.008674318
Glycerophospholipid metabolism	11	11	1.927818089	0.492610837	0.00905644	0.208298111	0.011373203
Chlorocyclohexane and chlorobenzene degradation	10	10	2.178495546	0.492610837	0.010146525	0.223223553	0.012595686
Phenylpropanoid biosynthesis	2	2	2.324870006	0.492610837	0.013242239	0.278087019	0.016146357
Glutathione metabolism	12	12	1.758020415	0.492610837	0.013305794	0.278087019	0.016146357
Lipopolysaccharide biosynthesis	12	12	2.224546122	0.492610837	0.013689964	0.278087019	0.016427957
Arachidonic acid metabolism	2	2	2.402917601	0.492610837	0.018146597	0.326638748	0.021536621
Styrene degradation	9	9	1.499704409	0.492610837	0.02207703	0.375309508	0.025916513
Drug metabolism - cytochrome P450	4	4	1.873570009	0.492610837	0.022787388	0.375309508	0.026462773
Oxidative phosphorylation	9	9	1.567709338	0.492610837	0.023846155	0.375309508	0.02739771
Fluorobenzoate degradation	7	7	1.837473574	0.492610837	0.026432489	0.375309508	0.030049567
Novobiocin biosynthesis	3	3	1.81829972	0.492610837	0.033437283	0.434684674	0.037616943
Tryptophan metabolism	21	21	1.227626742	0.492610837	0.035618731	0.434684674	0.039657969
Metabolism of xenobiotics by cytochrome P450	3	3	1.681680804	0.492610837	0.037998895	0.434684674	0.041876333
Xylene degradation	10	10	1.304957156	0.492610837	0.042213745	0.434684674	0.046051358
Ether lipid metabolism	3	3	1.432196113	0.492610837	0.044004288	0.434684674	0.047524631
Dioxin degradation	5	5	1.207135215	0.492610837	0.063424953	0.507399622	0.067820742
Staurosporine biosynthesis	2	2	1.23390935	0.492610837	0.089090029	0.623630205	0.094330619
Biosynthesis of various other secondary metabolites	2	2	0.822068358	0.492610837	0.186189893	1	0.195228238
Caprolactam degradation	3	3	0.692489832	0.492610837	0.227678423	1	0.236435286
Carotenoid biosynthesis	3	3	0.666220013	0.492610837	0.250864117	1	0.258031663
Biosynthesis of 12-, 14- and 16-membered macrolides	2	2	0.475792858	0.492610837	0.3629568	1	0.369805042
Steroid degradation	3	3	0.427011693	0.492610837	0.437933095	1	0.442025927
Atrazine degradation	2	2	0.345125879	0.492610837	0.479504529	1	0.479504529
